# Supplementary material for: Enhanced warming of European mountain permafrost in the early 21st century
Source: Nat Commun. 2024 Dec 10;15:10508. doi: 10.1038/s41467-024-54831-9 (PMC11631975; doi:10.1038/s41467-024-54831-9)
Supplement: Supplementary file 3 — Supplementary Data 1 [file 41467_2024_54831_MOESM3_ESM.xlsx]

## Sheet: Tabelle2
Metadata for sixty-four ground temperature time series in European mountain permafrost regions
Supplementary Table 1 to the paper «Enhanced warming of European mountain permafrost in the early 21st century» by
Jeannette Noetzli1,2, Ketil Isaksen3, Jamie Barnett4, Hanne H. Christiansen5, Reynald Delaloye6, Bernd Etzelmüller7, Daniel Farinotti8,9, Thomas Gallemann10, Mauro Guglielmin11, Christian Hauck6, Christin Hilbich6, Martin Hoelzle6, Christophe Lambiel12, Florence Magnin13, Marc Oliva14, Luca Paro15, Paolo Pogliotti16, Claudia Riedl17, Philippe Schoeneich18, Mauro Valt19, Andreas Vieli20, Marcia Ph…
1 WSL Institute for Snow and Avalanche Research SLF, Davos Dorf, Switzerland, 2 Climate Change, Extremes and Natural Hazards in Alpine Regions Research Centre CERC, Davos Dorf, Switzerland, 3 Norwegian Meteorological Institute, Oslo, Norway, 4 Department of Geological Sciences, Stockholm University, Stockholm, Sweden, 5 Arctic Geophysics Department, University Centre in Svalbard, Longyearbyen, No…
Corresponding author: Jeannette Noetzli, email: jeannette.noetzli@slf.ch
Information on the location, characteristics and responsible program or institution for each ground temperature time series with long-term data acquisition obtained in or close to permafrost
«First year» is the first year with complete data
Latitude (Lat) and longitude (lon) of the borehole location are given in WGS84 coordinates
«Depth» relates to the total depth of the borehole
«DZAA» denotes the Depth of Zero Annual Amplitude, given as the depth of the uppermost sensor with an annual temperature amplitude ≤0.1 °C
The «phase lag» given in months is the site-specific time delay necessary to reach 10 m depth.
The general «Ice content» at the site follows the classification described in the Methods section.
Name	Country	Region	First year	Elevation (m asl.)	Lat (°)	Lon (°)	Depth (m)	DZAA (m)	Phase lag (months)	Morphology	Ice content	Surface cover	Lithology	Institution	Comment
Aiguille_du_Midi_NE	FR	Western_Alps	2010	3745	45.8786	6.8883	10	> 10	5	Bedrock slope	ice-poor	bedrock	granite	PermaFrance/Université Savoie-Mont-Blanc	horizontal borehole
Aiguille_du_Midi_NW	FR	Western_Alps	2009	3738	45.8797	6.8868	10	> 10	4	Bedrock slope	ice-poor	bedrock	granite	PermaFrance/Université Savoie-Mont-Blanc	horizontal borehole
Aiguille_du_Midi_S	FR	Western_Alps	2009	3753	45.8782	6.8878	10	> 10	4	Bedrock slope	ice-poor	bedrock	granite	PermaFrance/Université Savoie-Mont-Blanc	horizontal borehole
Bellecombes_amont	FR	Western_Alps	2009	2725	44.995	6.162	14	3.7	1	Rock glacier	ice-rich	debris	limestone	PermaFrance/Université Grenoble Alpes
Bellecombes_aval	FR	Western_Alps	2009	2710	44.995	6.162	14	2.6	10	Rock glacier	ice-rich	debris	limestone	PermaFrance/Université Grenoble Alpes
Breinosa	NO	Svalbard	2009	677	78.1431	16.0666	334	> 10	4	Blockfield on mountain top plateau	ice-bearing	blockfield	sandstone	The University Centre in Svalbard	Only the upper 10 m of this exploration borehole was used for temperature recording.
Capanna_Carrel	IT	Western_Alps	2012	3850	45.9728	7.64802	9	> 10	4	Bedrock slope	ice-poor	bedrock	gneiss	Environmental Protection Agency of Valle d’Aosta	non-vertical borehole
Cime_Bianche	IT	Western_Alps	2008	3094	45.92	7.6936	41	15	6	Plateau	ice-poor	bedrock	micaschists and calcschists	Environmental Protection Agency of Valle d’Aosta
Deux_Alpes_3065	FR	Western_Alps	2010	3065	45	6.19167	100	19	4	Plateau	ice-poor	bedrock	gneiss	PermaFrance/Université Grenoble Alpes
Dovrefjell_DB1	NO	Scandinavia_South	2001	1505	62.2969	9.3382	7	5.5	7	Plateau	ice-bearing	debris	moraine material	Norwegian Meteorological Institute
Dovrefjell_DB2	NO	Scandinavia_South	2001	1481	62.2957	9.35228	9	6	11	Plateau	ice-bearing	debris	moraine material	Norwegian Meteorological Institute
Dovrefjell_DB3	NO	Scandinavia_South	2001	1477	62.2959	9.35322		> 8.5	4	Plateau	no ice	debris	moraine material	Norwegian Meteorological Institute	no permafrost
Dovrefjell_DB5	NO	Scandinavia_South	2001	1458	62.295	9.36813	9	> 8.5	5	Plateau	no ice	debris	moraine material	Norwegian Meteorological Institute	no permafrost
Dovrefjell_DB6	NO	Scandinavia_South	2001	1402	62.2929	9.3928	9	> 8.5	4	Moraine	ice-bearing	debris	moraine material	Norwegian Meteorological Institute
Flueela	CH	Eastern_Alps	2002	2394	46.7479	9.94516	20	10	7	Talus slope	ice-bearing	debris	amphibolite	PERMOS/WSL Institute for Snow and Avalanche Research SLF
Gagnheidhi	IS	Iceland	2004	931	65.216	-14.25	14	4	10	Plateau	ice-poor	debris	basalt	University of Oslo	measurements stopped in 2022
Gemsstock_North	CH	Eastern_Alps	2006	2940	46.6012	8.6104	20	>20	3	Ridge	ice-poor	bedrock	gneiss	PERMOS/WSL Institute for Snow and Avalanche Research SLF	cross crest borehole, Northern half of the Gemsstock borehole, no permafrost
Gemsstock_South	CH	Eastern_Alps	2006	2940	46.6012	8.6104	20	>20	2	Ridge	ice-poor	bedrock	gneiss	PERMOS/WSL Institute for Snow and Avalanche Research SLF	cross crest borehole, Southern half of the Gemsstock borehole, no permafrost
Gentianes_2002	CH	Western_Alps	2002	2888	46.0837	7.30247	20	20	3	Moraine	ice-bearing	debris	paragneiss	PERMOS/University of Lausanne
Graechen_BH1	CH	Western_Alps	2003	2451	46.1873	7.86027	24	24	4	Talus slope	ice-bearing	debris	gneiss	WSL Institute for Snow and Avalanche Research SLF
Graechen_BH2	CH	Western_Alps	2003	2449	46.1876	7.86034	24	>24	4	Talus slope	ice-bearing	debris	gneiss	WSL Institute for Snow and Avalanche Research SLF
Grapillon_low	IT	Western_Alps	2013	3000	45.9092	7.05638	20	>20	2	Bedrock slope	no ice	bedrock	granite	Environmental Protection Agency of Valle d’Aosta	no permafrost
Grapillon_up	IT	Western_Alps	2013	3100	45.982	7.056	20	>20	2	Bedrock slope	no ice	bedrock	granite	Environmental Protection Agency of Valle d’Aosta	no permafrost
Hagöngur	IS	Iceland	2004	899	64.55	-18.233	12.3	10	5	Plateau	ice-poor	debris	basalt	University of Oslo	measurements stopped in 2022
Iskoras_BH1	NO	Scandinavia_North	2008	585	69.3023	25.3364	10	> 10 m	4	Top of hill/ridge	ice-poor	bedrock	quartzite	University of Oslo/Norwegian Meteorological Institute
Iskoras_BH2	NO	Scandinavia_North	2009	591	69.3004	25.3461	57	20	4	Top of hill/ridge	ice-poor	debris	quartzite	Norwegian Meteorological Institute
Janssonhaugen_BH10	NO	Svalbard	1998	275	78.1793	16.467	102	20	6	Plateau	ice-poor	bedrock	sand-/siltstone	Norwegian Meteorological Institute
Jungfrau	CH	Western_Alps	2009	3590	46.5462	7.97316	17	> 10	1	Ridge	ice-poor	bedrock	gneiss	PERMOS/WSL Institute for Snow and Avalanche Research SLF	non-vertical borehole
Juvvasshoe_BH1	NO	Scandinavia_South	2008	1851	61.676	8.36503	10	>10	8	Plateau	ice-bearing	blockfield	pyroxene-granulite	University of Oslo
Juvvasshoe_BH3	NO	Scandinavia_South	2008	1546	61.6968	8.38572	10	>10	5	Plateau	ice-bearing	debris	pyroxene-granulite	University of Oslo
Juvvasshoe_BH30	NO	Scandinavia_South	1999	1894	61.6776	8.36906	129	15	7	Plateau	ice-bearing	blockfield	pyroxene-granulite	Norwegian Meteorological Institute
Juvvasshoe_BH4	NO	Scandinavia_South	2008	1547	61.6998	8.38506	15	>14	7	Plateau	ice-bearing	bedrock	pyroxene-granulite	University of Oslo
Lapires_BH1	CH	Western_Alps	1998	2500	46.1061	7.28435	20	6.7	4	Talus slope	ice-bearing	debris	paragneiss	PERMOS/University of Fribourg
Lapires_BH11	CH	Western_Alps	2009	2500	46.1062	7.28472	40	8	5	Talus slope	ice-bearing	debris	paragneiss	PERMOS/University of Fribourg
Lapires_BH12	CH	Western_Alps	2009	2535	46.1056	7.28381	35	14	4	Talus slope	ice-bearing	debris	paragneiss	PERMOS/University of Fribourg
Les_Attelas_BH1	CH	Western_Alps	2008	2661	46.0968	7.27368	26	17.5	5	Talus slope	ice-bearing	debris	micaschists	PERMOS/University of Lausanne
Les_Attelas_BH2	CH	Western_Alps	2008	2689	46.0967	7.27424	21	12.5	4	Talus slope	ice-bearing	debris	micaschists	PERMOS/University of Lausanne
Matterhorn_Hoernlihuette	CH	Western_Alps	2005	3260	45.9822	7.67728	60	15	7	Ridge	ice-poor	bedrock	gneiss	WSL Institute for Snow and Avalanche Research SLF
Matterhorn_Ridge	CH	Western_Alps	2005	3280	45.9823	7.67608	60	30	5	Ridge	ice-poor	bedrock	gneiss	PERMOS/WSL Institute for Snow and Avalanche Research SLF
Muot_da_Barba_Peider_BH1	CH	Eastern_Alps	1997	2946	46.4964	9.93109	18	13.5	5	Bedrock slope	ice-poor	debris	gneiss	PERMOS/WSL Institute for Snow and Avalanche Research SLF
Muot_da_Barba_Peider_BH2	CH	Eastern_Alps	1997	2942	46.4966	9.93143	38	16.1	–	Bedrock slope	ice-poor	debris	gneiss	PERMOS/WSL Institute for Snow and Avalanche Research SLF
Muragl_BH1	CH	Eastern_Alps	2001	2549	46.5076	9.92751	60	19.7	2	Rock glacier	no ice	coarse blocks	gneiss	PERMOS/ETH Zurich	no permafrost
Muragl_BH4	CH	Eastern_Alps	2001	2549	46.5073	9.82184	60	20	10	Rock glacier	ice-rich	coarse blocks	gneiss	PERMOS/ETH Zurich	no data after 2013, borehole sheared off
Murtèl-Corvatsch_1987	CH	Eastern_Alps	1988	2670	46.4288	9.8218	62	20	5	Rock glacier	ice-rich	coarse blocks	gneiss	PERMOS/University of Zurich
Piz_Boe	IT	Eastern_Alps	2010	2900	46.509	11.833	30	15	6	Plateau	ice-poor	bedrock	dolomites rock	Environmental Protection Agency of Veneto
Ritigraben	CH	Western_Alps	2002	2634	46.1747	7.84983	13	11	6	Rock glacier	ice-rich	coarse blocks	gneiss	PERMOS/WSL Institute for Snow and Avalanche Research SLF	borehole sheared off at 14 m depth
Saudhafell	IS	Iceland	2004	906	64.883	-15.5	20.5	7	11	Plateau	ice-bearing	debris	basalt	University of Oslo	measurements stopped in 2022
Schafberg_BH1	CH	Eastern_Alps	2005	2754	46.4974	9.92629	16	13.2	7	Rock glacier	ice-rich	coarse blocks	gneiss	PERMOS/WSL Institute for Snow and Avalanche Research SLF
Schafberg_BH2	CH	Eastern_Alps	1997	2732	46.4988	9.92521	60	7.2	8	Rock glacier	ice-rich	coarse blocks	gneiss	PERMOS/WSL Institute for Snow and Avalanche Research SLF
Schilthorn_5000	CH	Western_Alps	2002	2909	46.5583	7.83442	100	10	4	Ridge	ice-poor	debris	limestone shists	PERMOS/University of Fribourg	no data after 2020, new borehole drilled in 2018
Schilthorn_5198	CH	Western_Alps	1998	2910	46.5583	7.83462	14	>13	4	Ridge	ice-poor	debris	limestone shists	PERMOS/University of Fribourg
Schilthorn_5200	CH	Western_Alps	2002	2909	46.5583	7.8344	100	12	4	Ridge	ice-poor	debris	limestone shists	PERMOS/University of Fribourg	non-vertical borehole
Sommeiller_Pass	IT	Western_Alps	2011	2985	45.1325	6.84383	100	12.35	4	Top of hill/ridge	ice-bearing	debris	carbonate-cemented breccias and quartzites	Environmental Protection Agency of Piedmont
Sonnblick	AT	Eastern_Alps	2008	3075	47.0535	12.9576	20	>16	4	Top of hill/ridge	ice-poor	bedrock	granitic gneisses	GeoSphere Austria
Stelvio	IT	Eastern_Alps	1998	3000	46.5164	10.4764	100	20	–	Top of hill/ridge	ice-poor	bedrock	dolostone and limestone	Insubria University
Stockhorn_6000	CH	Western_Alps	2001	3412	45.9868	7.82419	100	18.3	7	Top of hill/ridge	ice-poor	bedrock	albit-Muskowit schists	PERMOS/University of Fribourg
Stockhorn_6100	CH	Western_Alps	2001	3410	45.9866	7.82405	17	15	4	Top of hill/ridge	ice-poor	bedrock	albit-Muskowit schists	PERMOS/University of Fribourg
Tarfalaryggen	SE	Scandinavia_North	2000	1550	67.9193	18.6414	100	20	7	Ridge	ice-poor	bedrock	massive amphibolite	Stockholm University
Tron	NO	Scandinavia_South	2008	1628	62.174	10.7026	30	15	4	Plateau	ice-poor	blockfield	gabbro	University of Oslo
Tsate_2004	CH	Western_Alps	2004	3040	46.109	7.54844	20	20	6	Bedrock slope	ice-poor	bedrock	limestone	PERMOS/University of Lausanne	no data after 2016, new borehole drilled in 2017
Veleta_Peak	ES	Sierra Nevada	2000	3380	37.056	-3.36569	115	20	5	Plateau	no ice	bedrock	mica schist	University of Barcelona	no permafrost
Vopnafjördhur	IS	Iceland	2004	892	65.6667	-14.5	22	>22	6	Plateau	no ice	debris	basalt	University of Oslo	measurements stopped in 2022
Zugspitze_North	DE	Eastern_Alps	2010	2922	47.421	10.9859	20	>20	4	Ridge	ice-poor	bedrock	limestone	Bavarian Environment Agency	cross crest borehole, 20 ° inclined, Northern half of the Zugspitze borehole
Zugspitze_South	DE	Eastern_Alps	2010	2922	47.421	10.9859	20	18.6	3	Ridge	ice-poor	bedrock	limestone	Bavarian Environment Agency	cross crest borehole, 20 ° inclined, Southern half of the Zugspitze borehole
